# Supplementary material for: Stenotrophomonas maltophilia uses a c-di-GMP module to sense the mammalian body temperature during infection
Source: PLoS Pathog. 2024 Sep 4;20(9):e1012533. doi: 10.1371/journal.ppat.1012533 (PMC11404848; doi:10.1371/journal.ppat.1012533)
Supplement: S1 Data — (XLSX) [file ppat.1012533.s014.xlsx]

## Sheet: Fig 1A and S1A
	28 ℃														37 ℃
	Time	WT-EV			ΔbtsD-EV			CbtsD			CbtsDΔGGDEF				Time	WT-EV			ΔbtsD-EV			CbtsD			CbtsDΔGGDEF
	0	1	1	1	1	1	1	1	1	1	1	1	1		0:00:00	1	1	1	1	1	1	1	1	1	1	1	1
	15.5	1	1	1	1	1	1	1	0.933333	0.866667	1	1	1		15:05:00	1	0.866667	0.933333	1	1	1	0.933333	0.933333	0.933333	1	0.866667	0.933333
	26	0.8	0.733333	0.866667	0.8	0.8	0.8	0.733333	0.733333	0.933333	0.733333	0.666667	0.8		26:00:00	0.866667	0.866667	0.866667	1	1	1	0.933333	0.8	0.866667	0.933333	0.8	0.866667
	36	0.6	0.6	0.6	0.666667	0.733333	0.666667	0.6	0.666667	0.533333	0.533333	0.533333	0.533333		36:00:00	0.733333	0.733333	0.733333	1	1	1	0.733333	0.733333	0.733333	0.8	0.8	0.8
	50	0.266667	0.333333	0.2	0.266667	0.266667	0.266667	0.2	0.133333	0.266667	0.266667	0.266667	0.266667		50:00:00	0.4	0.466667	0.333333	0.866667	0.933333	0.8	0.333333	0.266667	0.4	0.4	0.466667	0.333333
	55	0.133333	0.133333	0.133333	0.2	0.266667	0.133333	0.266667	0.133333	0.2	0.133333	0.133333	0.133333		55:00:00	0.266667	0.2	0.333333	0.733333	0.666667	0.8	0.266667	0.2	0.333333	0.333333	0.4	0.266667
		28 ℃														37 ℃
		WT-EV			ΔbtsD-EV			CbtsD			CbtsDΔGGDEF					WT-EV			ΔbtsD-EV			CbtsD			CbtsDΔGGDEF
		Mean	Error		Mean	Error		Mean	Error		Mean	Error				Mean	Error		Mean	Error		Mean	Error		Mean	Error
		1	0		1	0		1	0		1	0				1	0		1	0		1	0		1	0
		1	0		1	0		0.933333	0.0666665		1	0				0.933333	0.0666665		1	0		0.933333	1.35974e-16		0.933333	0.0666665
		0.8	0.066667		0.8	1.35974e-16		0.8	0.11547		0.733333	0.0666665				0.866667	0		1	0		0.866667	0.0666665		0.866667	0.0666665
		0.6	0		0.666667	0.0384896		0.6	0.066667		0.533333	0				0.733333	0		1	0		0.733333	0		0.8	1.35974e-16
		0.266667	0.0666665		0.266667	0		0.2	0.066667		0.266667	0				0.4	0.066667		0.866667	0.0666665		0.333333	0.0666665		0.4	0.066667
		0.133333	0		0.2	0.066667		0.2	0.066667		0.133333	0				0.266667	0.0666665		0.733333	0.0666665		0.266667	0.0666665		0.333333	0.0666665

## Sheet: Fig 1B
	28 ℃			37 ℃
WT-EV	4.56585	4.57634	4.58206	4.11394	4.14922	4.16732
ΔbtsD-EV	4.55388	4.68664	4.70157	3.64345	3.716	3.74819
CbtsD	4.59218	4.68753	4.69461	4.19313	4.22789	4.25042
CbtsDΔGGDEF	4.62634	4.63347	4.64738	4.1038	4.12385	4.13033
	Mean	Error		Mean	Error
	4.57475	0.00822381		4.14349	0.027144
	4.64736	0.081299		3.70255	0.0536482
	4.6581	0.0572037		4.22381	0.0288642
	4.63573	0.0107023		4.11933	0.0138309
	P values
WT-EV 37 ℃ vs ΔbtsD-EV 37 ℃	0.0002
CbtsD 37 ℃ vs ΔbtsD-EV 37 ℃	0.0001
CbtsDΔGGDEF 37 ℃ vs ΔbtsD-EV 37 ℃	0.0002
WT-EV 28 ℃ vs WT-EV 37 ℃	0

## Sheet: Fig 2C
	28 ℃			37 ℃
WT-EV	1.08554	0.959027	0.955435	0.464224	0.428066	0.41352
ΔbtsD-EV	0.401066	0.389045	0.415057	0.443747	0.408964	0.424074
CbtsD	1.09701	1.04782	0.998562	0.432988	0.393442	0.410757
CbtsDΔGGDEF	0.473055	0.333687	0.343172	0.41687	0.409659	0.421644
		Mean	Error		Mean	Error
		1	0.0740993		0.43527	0.0261084
		0.401723	0.0130184		0.425595	0.0174413
		1.0478	0.0492245		0.412396	0.0198239
		0.383305	0.0778706		0.416058	0.00603365
P values
WT-EV 28 ℃ vs WT-EV 37 ℃	0.0002
WT-EV 28 ℃ vs ΔbtsD-EV 28 ℃	0.0002
CbtsD 28 ℃ vs ΔbtsD-EV 28 ℃	0
CbtsDΔGGDEF 28 ℃ vs ΔbtsD-EV 28 ℃	0.7068
ΔbtsD-EV 28 ℃ vs ΔbtsD-EV 37 ℃	0.1302

## Sheet: Fig 3D and S1B
28 ℃
Time (hrs)	WT-EV			ΔbtsK-EV			CbtsK			CbtsKH264A			ΔbtsR-EV			CbtsR			CbtsRD58A
0	1	1	1	1	1	1	1	1	1	1	1	1	1	1	1	1	1	1	1	1	1
5	1	1	1	1	1	1	1	1	1	1	1	1	1	1	1	1	1	1	1	1	1
12	0.8	0.866667	0.733333	0.866667	0.866667	0.866667	0.8	0.8	0.8	0.8	0.733333	0.866667	0.866667	0.933333	0.8	0.866667	0.866667	0.866667	0.866667	0.933333	0.8
27	0.533333	0.533333	0.533333	0.533333	0.466667	0.6	0.466667	0.466667	0.466667	0.466667	0.533333	0.4	0.533333	0.6	0.466667	0.533333	0.533333	0.533333	0.533333	0.533333	0.533333
37	0.2	0.266667	0.133333	0.133333	0.133333	0.133333	0.133333	0.133333	0.133333	0.133333	0.266667	0.2	0.2	0.2	0.2	0.133333	0.066667	0.2	0.133333	0.133333	0.133333
51	0	0	0	0	0	0	0	0	0	0	0	0	0	0.066667	0.133333	0.066667	0.066667	0.066667	0	0	0
37 ℃
Time (hrs)	WT-EV			ΔbtsK-EV			CbtsK			CbtsKH264A			ΔbtsR-EV			CbtsR			CbtsRD58A
0	1	1	1	1	1	1	1	1	1	1	1	1	1	1	1	1	1	1	1	1	1
5	1	1	1	1	1	1	1	1	1	1	1	1	1	1	1	1	1	1	1	1	1
12	0.866667	0.933333	1	1	1	1	0.933333	0.933333	0.933333	0.866667	0.933333	0.8	1	1	1	1	1	1	0.866667	0.933333	1
27	0.8	0.8	0.8	0.866667	0.933333	1	0.733333	0.733333	0.733333	0.666667	0.6	0.733333	1	1	1	0.866667	0.866667	0.866667	0.733333	0.666667	0.8
37	0.466667	0.466667	0.466667	0.866667	0.733333	0.8	0.6	0.666667	0.533333	0.533333	0.533333	0.533333	0.866667	0.933333	0.8	0.533333	0.533333	0.533333	0.266667	0.333333	0.4
51	0.2	0.133333	0.266667	0.6	0.6	0.666667	0.333333	0.4	0.266667	0.133333	0.066667	0.2	0.8	0.866667	0.733333	0.266667	0.2	0.333333	0	0	0
Mean
28 ℃										37 ℃
Time (hrs)	WT-EV	ΔbtsK-EV	CbtsK	CbtsKH264A	ΔbtsR-EV	CbtsR	CbtsRD58A			Time (hrs)	WT-EV	ΔbtsK-EV	CbtsK	CbtsKH264A	ΔbtsR-EV	CbtsR	CbtsRD58A
0	1	1	1	1	1	1	1			0	1	1	1	1	1	1	1
5	1	1	1	1	1	1	1			5	1	1	1	1	1	1	1
12	0.8	0.866667	0.8	0.8	0.866667	0.866667	0.866667			12	0.933333	1	0.933333	0.866667	1	1	0.933333
27	0.533333	0.533333	0.466667	0.466667	0.533333	0.533333	0.533333			27	0.8	0.933333	0.733333	0.666667	1	0.866667	0.733333
37	0.2	0.133333	0.133333	0.2	0.2	0.133333	0.133333			37	0.466667	0.8	0.6	0.533333	0.866667	0.533333	0.333333
51	0	0	0	0	0.066667	0.066667	0			51	0.2	0.6	0.333333	0.133333	0.8	0.266667	0
Error
28 ℃										37 ℃
Time (hrs)	WT-EV	ΔbtsK-EV	CbtsK	CbtsKH264A	ΔbtsR-EV	CbtsR	CbtsRD58A			Time (hrs)	WT-EV	ΔbtsK-EV	CbtsK	CbtsKH264A	ΔbtsR-EV	CbtsR	CbtsRD58A
0	0	0	0	0	0	0	0			0	0	0	0	0	0	0	0
5	0	0	0	0	0	0	0			5	0	0	0	0	0	0	0
12	0.066667	0	1.35974e-16	0.066667	0.0666665	0	0.0666665			12	0.0666665	0	1.35974e-16	0.0666665	0	0	0.0666665
27	0	0.0666665	0	0.0666665	0.0666665	0	0			27	1.35974e-16	0.0666665	0	0.0666665	0	0	0.0666665
37	0.066667	0	0	0.066667	3.39935e-17	0.0666665	0			37	0	0.066667	0.066667	0	0.0666665	0	0.0666665
51	0	0	0	0	0.0666665	0	0			51	0.066667	0	0.0666665	0.0666665	0.066667	0.0666665	0

## Sheet: Fig 3E and S1C
28 ℃																	37 ℃
Time (hrs)	WT-EV			Δ(btsD-btsR)-EV			Δ(btsD-btsR)-CbtsD			Δ(btsD-btsR)-CbtsR			Δ(btsD-btsR)-CbtsRD58A				Time (hrs)	WT-EV			Δ(btsD-btsR)-EV			Δ(btsD-btsR)-CbtsD			Δ(btsD-btsR)-CbtsR			Δ(btsD-btsR)-CbtsRD58A
0	1	1	1	1	1	1	1	1	1	1	1	1	1	1	1		0	1	1	1	1	1	1	1	1	1	1	1	1	1	1	1
15.5	1	1	1	0.866667	0.933333	1	0.933333	0.933333	0.933333	1	1	1	1	1	1		15.5	1	0.866667	0.933333	0.933333	0.933333	0.933333	0.866667	0.933333	1	1	1	1	0.933333	0.866667	1
26	0.8	0.733333	0.866667	0.8	0.8	0.8	0.8	0.733333	0.866667	0.8	0.8	0.8	0.733333	0.8	0.866667		26	0.866667	0.866667	0.866667	0.933333	0.933333	0.933333	0.933333	0.933333	0.933333	0.866667	0.933333	1	0.866667	0.8	0.933333
36	0.6	0.6	0.6	0.6	0.666667	0.533333	0.6	0.6	0.6	0.533333	0.533333	0.533333	0.6	0.533333	0.466667		36	0.733333	0.733333	0.733333	0.933333	0.933333	0.933333	0.933333	0.933333	0.933333	0.8	0.866667	0.933333	0.8	0.733333	0.666667
50	0.266667	0.333333	0.2	0.266667	0.333333	0.2	0.266667	0.2	0.333333	0.2	0.133333	0.266667	0.2	0.266667	0.133333		50	0.4	0.466667	0.333333	0.933333	0.8	0.866667	0.866667	0.866667	0.866667	0.733333	0.8	0.866667	0.333333	0.4	0.266667
55	0.133333	0.133333	0.133333	0.133333	0.2	0.066667	0.2	0.2	0.2	0.2	0.133333	0.266667	0.2	0.266667	0.133333		55	0.266667	0.2	0.333333	0.8	0.866667	0.733333	0.733333	0.733333	0.733333	0.6	0.666667	0.733333	0.133333	0.266667	0.2
Mean																	Mean
28 ℃																	37 ℃
Time (hrs)	WT-EV	IFD1787-IFD1789-EV	IFD7&9-OX1789	IFD7&9-OX1787	IFD7&9-OX1787D58A												Time (hrs)	WT-EV	IFD1787-IFD1789-EV	IFD7&9-OX1789	IFD7&9-OX1787	IFD7&9-OX1787D58A
0	1	1	1	1	1												0	1	1	1	1	1
15.5	1	0.933333	0.933333	1	1												15.5	0.933333	0.933333	0.933333	1	0.933333
26	0.8	0.8	0.8	0.8	0.8												26	0.866667	0.933333	0.933333	0.933333	0.866667
36	0.6	0.6	0.6	0.533333	0.533333												36	0.733333	0.933333	0.933333	0.866667	0.733333
50	0.266667	0.266667	0.266667	0.2	0.2												50	0.4	0.866667	0.866667	0.8	0.333333
55	0.133333	0.133333	0.2	0.2	0.2												55	0.266667	0.8	0.733333	0.666667	0.2
Error																	Error
28 ℃																	37 ℃
Time (hrs)	WT-EV	IFD1787-IFD1789-EV	IFD7&9-OX1789	IFD7&9-OX1787	IFD7&9-OX1787D58A												Time (hrs)	WT-EV	IFD1787-IFD1789-EV	IFD7&9-OX1789	IFD7&9-OX1787	IFD7&9-OX1787D58A
0	0	0	0	0	0												0	0	0	0	0	0
15.5	0	0.0666665	1.35974e-16	0	0												15.5	0.0666665	1.35974e-16	0.0666665	0	0.0666665
26	0.066667	1.35974e-16	0.066667	1.35974e-16	0.066667												26	0	1.35974e-16	1.35974e-16	0.0666665	0.0666665
36	0	0.066667	0	0	0.0666665												36	0	1.35974e-16	1.35974e-16	0.0666665	0.0666665
50	0.0666665	0.0666665	0.0666665	0.066667	0.066667												50	0.066667	0.0666665	0	0.066667	0.0666665
55	0	0.0666665	3.39935e-17	0.066667	0.066667												55	0.0666665	0.066667	0	0.0666665	0.066667

## Sheet: Fig 3F
	28 ℃			37 ℃
WT-EV	4.58771	4.59879	4.60206	4.15836	4.1959	4.20683
ΔbtsR-EV	4.64147	4.65992	4.66652	3.66086	3.67486	3.68931
CbtsR	4.58433	4.61066	4.62428	4.27184	4.28556	4.32634
CbtsRD58A	4.63144	4.65031	4.69461	4.19866	4.21484	4.25042
ΔbtsK-EV	4.62941	4.66652	4.66714	4.03743	4.0607	4.19313
CbtsK	4.73239	4.63246	4.57864	4.16137	4.17898	4.19313
CbtsKH264A	4.72263	4.77232	4.77379	4.13672	4.13988	4.18752
Δ(btsD-btsR)-EV	4.70927	4.57978	4.61595	3.57978	3.59218	3.67117
Δ(btsD-btsR)-CbtsD	4.71096	4.68034	4.74741	3.60853	3.65321	3.65992
Δ(btsD-btsR)-CbtsR	4.62634	4.67117	4.7348	3.77815	3.79239	3.79239
Δ(btsD-btsR)-CbtsRD58A	4.62221	4.71096	4.72099	4.16435	4.2014	4.23045
Mean	28 ℃	37 ℃		Error	28 ℃	37 ℃
WT-EV	4.59619	4.18703		WT-EV	0.00752051	0.0254205
ΔbtsR-EV	4.65597	3.67501		ΔbtsR-EV	0.01298	0.0142226
CbtsR	4.60642	4.29458		CbtsR	0.0203094	0.0283449
CbtsRD58A	4.65879	4.22131		CbtsRD58A	0.0324229	0.0264798
ΔbtsK-EV	4.65435	4.09708		ΔbtsK-EV	0.0216049	0.0839848
CbtsK	4.64783	4.17782		CbtsK	0.0780215	0.0159099
CbtsKH264A	4.75625	4.15471		CbtsKH264A	0.0291194	0.0284616
Δ(btsD-btsR)-EV	4.635	3.61438		Δ(btsD-btsR)-EV	0.0668122	0.0495748
Δ(btsD-btsR)-CbtsD	4.7129	3.64055		Δ(btsD-btsR)-CbtsD	0.03358	0.0279367
Δ(btsD-btsR)-CbtsR	4.67744	3.78764		Δ(btsD-btsR)-CbtsR	0.0545004	0.00822196
Δ(btsD-btsR)-CbtsRD58A	4.68472	4.19873		Δ(btsD-btsR)-CbtsRD58A	0.054364	0.0331284
	P values
WT-EV 37 ℃ vs ΔbtsR-EV 37 ℃	0
CbtsR 37 ℃ vs ΔbtsR-EV 37 ℃	0
CbtsRD58A 37 ℃ vs ΔbtsR-EV 37 ℃	0
WT-EV 37 ℃ vs ΔbtsK-EV 37 ℃	0.1505
CbtsK 37 ℃ vs ΔbtsK-EV 37 ℃	0.1772
CbtsRH264A 37 ℃ vs ΔbtsK-EV 37 ℃	0.3233
WT-EV 37 ℃ vs Δ(btsD-btsR)-EV 37 ℃	0.0001
Δ(btsD-btsR)-CbtsD 37 ℃ vs Δ(btsD-btsR)-EV 37 ℃	0.4703
Δ(btsD-btsR)-CbtsR 37 ℃ vs Δ(btsD-btsR)-EV 37 ℃	0.0039
Δ(btsD-btsR)-CbtsRD58A 37 ℃ vs Δ(btsD-btsR)-CbtsR 37 ℃	0
Δ(btsD-btsR)-CbtsRD58A 37 ℃ vs Δ(btsD-btsR)-EV 37 ℃	0.0001

## Sheet: Fig 4A and S1D
28 ℃																	37 ℃
Time (hrs)	WT-EV			ΔbtsD-EV			Δ(btsD-btsR)-EV			ΔbtsD-Csod1-3			Δ(btsD-btsR)-Csod1-3				Time (hrs)	WT-EV			ΔbtsD-EV			Δ(btsD-btsR)-EV			ΔbtsD-Csod1-3			Δ(btsD-btsR)-Csod1-3
0	1	1	1	1	1	1	1	1	1	1	1	1	1	1	1		0	1	1	1	1	1	1	1	1	1	1	1	1	1	1	1
12	0.866667	0.933333	1	0.866667	0.866667	0.866667	0.933333	0.8	0.866667	0.866667	0.8	0.933333	0.8	0.866667	0.933333		12	1	1	1	1	1	1	1	1	1	1	1	1	1	1	1
20	0.6	0.666667	0.733333	0.6	0.733333	0.666667	0.533333	0.6	0.666667	0.6	0.6	0.6	0.666667	0.6	0.533333		20	0.8	0.866667	0.933333	1	1	1	1	1	1	0.933333	0.933333	0.933333	0.866667	0.933333	1
34	0.266667	0.333333	0.4	0.333333	0.333333	0.333333	0.4	0.333333	0.266667	0.2	0.266667	0.333333	0.333333	0.4	0.266667		34	0.533333	0.6	0.666667	0.866667	0.933333	1	0.933333	0.933333	0.933333	0.733333	0.8	0.866667	0.8	0.733333	0.666667
42	0.066667	0.133333	0	0.133333	0.066667	0.2	0.2	0.066667	0.133333	0.066667	0	0.133333	0.133333	0.2	0.066667		42	0.333333	0.466667	0.4	0.733333	0.8	0.666667	0.8	0.866667	0.933333	0.466667	0.533333	0.6	0.533333	0.533333	0.533333
55	0	0	0	0	0	0	0	0	0	0	0	0	0	0	0		55	0.133333	0.266667	0.2	0.4	0.533333	0.466667	0.533333	0.6	0.666667	0.2	0.266667	0.333333	0.266667	0.266667	0.266667
Mean
28 ℃								37 ℃
Time (hrs)	WT-EV	ΔbtsD-EV	Δ(btsD-btsR)-EV	ΔbtsD-Csod1-3	Δ(btsD-btsR)-Csod1-3			Time (hrs)	WT-EV	ΔbtsD-EV	Δ(btsD-btsR)-EV	ΔbtsD-Csod1-3	Δ(btsD-btsR)-Csod1-3
0	1	1	1	1	1			0	1	1	1	1	1
12	0.933333	0.866667	0.866667	0.866667	0.866667			12	1	1	1	1	1
20	0.666667	0.666667	0.6	0.6	0.6			20	0.866667	1	1	0.933333	0.933333
34	0.333333	0.333333	0.333333	0.266667	0.333333			34	0.6	0.933333	0.933333	0.8	0.733333
42	0.066667	0.133333	0.133333	0.066667	0.133333			42	0.4	0.733333	0.866667	0.533333	0.533333
55	0	0	0	0	0			55	0.2	0.466667	0.6	0.266667	0.266667
Error
28 ℃								37 ℃
Time (hrs)	WT-EV	ΔbtsD-EV	Δ(btsD-btsR)-EV	ΔbtsD-Csod1-3	Δ(btsD-btsR)-Csod1-3			Time (hrs)	WT-EV	ΔbtsD-EV	Δ(btsD-btsR)-EV	ΔbtsD-Csod1-3	Δ(btsD-btsR)-Csod1-3
0	0	0	0	0	0			0	0	0	0	0	0
12	0.0666665	0	0.0666665	0.0666665	0.0666665			12	0	0	0	0	0
20	0.0666665	0.0666665	0.066667	0	0.066667			20	0.0666665	0	0	1.35974e-16	0.0666665
34	0.0666665	0	0.0666665	0.0666665	0.0666665			34	0.066667	0.0666665	1.35974e-16	0.066667	0.0666665
42	0.0666665	0.0666665	0.0666665	0.0666665	0.0666665			42	0.066667	0.0666665	0.0666665	0.0666665	0
55	0	0	0	0	0			55	0.066667	0.0666665	0.066667	0.0666665	0

## Sheet: Fig 4B
	28 ℃			37 ℃
WT-EV	4.60097	4.61384	4.65514	4.19033	4.20951	4.26482
ΔbtsD-EV	4.55267	4.68574	4.7007	3.6464	3.71517	3.74974
Δ(btsD-btsR)-EV	4.58771	4.61384	4.65031	3.61384	3.62634	3.70586
ΔbtsD-Csod1-3	4.63749	4.65706	4.69285	4.04139	4.04922	4.07555
Δ(btsD-btsR)-Csod1-3	4.63448	4.64048	4.66932	4.00432	4.03342	4.10037
	Mean			Error
	28 ℃	37 ℃		28 ℃	37 ℃
WT-EV	4.62332	4.22155		0.0282987	0.0386751
ΔbtsD-EV	4.64637	3.70377		0.0814935	0.0526005
Δ(btsD-btsR)-EV	4.61729	3.64868		0.0314401	0.0499138
ΔbtsD-Csod1-3	4.66246	4.05539		0.028072	0.0178929
Δ(btsD-btsR)-Csod1-3	4.64809	4.04604		0.0186251	0.0492519
	Pvalues
WT-EV 37 ℃ vs ΔbtsD-EV 37 ℃	0.0002
WT-EV 37 ℃ vs Δ(btsD-btsR)-EV 37 ℃	0.0001
ΔbtsD-Csod1-3 37 ℃ vs ΔbtsD-EV 37 ℃	0.0004
Δ(btsD-btsR)-Csod1-3 37 ℃ vs Δ(btsD-btsR)-EV 37 ℃	0.0006

## Sheet: Fig 4C
	28 ℃			37 ℃
ΔBtsD-BtsRhis6	0.8907	0.9618	0.8964	0.8774	0.9919	0.890594
ΔBtsD-BtsRD58Ahis6	1.7475	1.7216	2.7145	1.7345	1.6295	2.5446
CBtsD-BtsRhis6	1.2006	0.9481	0.8513	2.0843	3.038	2.5291
CBtsD-BtsRD58Ahis6	2.1712	2.4187	2.3014	2.3272	2.6467	2.5512
CBtsDΔGGDEF-BtsRhis6	1.8891	2.3344	2.6298	2.9223	2.08865	2.3679
CBtsDΔGGDEF-BtsRD58Ahis6	2.4194	2.3595	2.2558	2.4152	2.00156	2.64648
CBtsD-BtsrR	0.0266216	0.0281067	0.0376747	0.0183812	0.020133	0.021671
	Mean			Error
	28 ℃	37 ℃		28 ℃	37 ℃
ΔBtsD-BtsRhis6	0.9163	0.919965		0.0395071	0.0626461
ΔBtsD-BtsRD58Ahis6	2.0612	1.96953		0.565923	0.500782
CBtsD-BtsRhis6	1	2.55047		0.180341	0.477209
CBtsD-BtsRD58Ahis6	2.2971	2.50837		0.123806	0.164
CBtsDΔGGDEF-BtsRhis6	2.28443	2.45962		0.372869	0.424327
CBtsDΔGGDEF-BtsRD58Ahis6	2.3449	2.35441		0.0827714	0.326726
CBtsD-BtsrR	0.030801	0.0200617		0.0059989	0.00164606
	P values
ΔBtsD-BtsRhis6 28 ℃ vs ΔBtsD-BtsRhis6 37 ℃	0.9358
CBtsD-BtsRhis6 28 ℃ vs CBtsD-BtsRhis6 37 ℃	0.0062
CBtsDΔGGDEF-BtsRhis6 28 ℃ vs CBtsDΔGGDEF-BtsRhis6 37 ℃	0.6196
ΔBtsD-BtsRhis6 37 ℃ vs CBtsD-BtsRhis6 37 ℃	0.0042
ΔBtsD-BtsRhis6 28 ℃ vs CBtsDΔGGDEF-BtsRhis6 28 ℃	0.0032
ΔBtsD-BtsRD58Ahis6 28 ℃ vs ΔBtsD-BtsRD58Ahis6 37 ℃	0.8439
ΔBtsD-BtsRD58Ahis6 37 ℃ vs CBtsD-BtsRD58Ahis6 37 ℃	0.1512

## Sheet: Fig 4D
		WT-EV-28 ℃			WT-EV-37 ℃			ΔbtsR-EV-28 ℃			ΔbtsR-EV-37 ℃			CbtsR-28 ℃			CbtsR-37 ℃			CbtsRD58A-28 ℃			CbtsRD58A-37 ℃
	sod1	1.01668	0.97916	1.00416	3.21329	2.77967	3.21178	0.849008	0.802226	0.874371	1.02925	0.988413	1.06034	1.10477	1.10305	1.00275	3.02403	2.90227	2.77938	2.8837	2.8837	2.82436	3.06837	3.00522	3.06837
	sod2	0.987306	1.00086	1.01183	2.93786	3.2741	2.96629	0.926653	1.03138	0.923209	0.991909	1.03543	1.04673	1.02931	1.12696	1.1921	2.61739	2.78036	2.92062	2.78046	2.72323	2.83888	2.66635	2.6849	2.57553
	sod3	1.0357	1.02701	0.937289	2.60136	2.76752	2.85866	0.847966	0.855702	0.923132	1.26813	1.24084	1.24126	0.810818	0.772657	0.829445	2.3502	2.50827	2.4057	2.7386	2.75765	2.64532	2.53676	2.62622	2.77596
		mean									Error
		WT-EV-28 ℃	WT-EV-37 ℃	ΔbtsR-EV-28 ℃	ΔbtsR-EV-37 ℃	CbtsR-28 ℃	CbtsR-37 ℃	CbtsRD58A-28 ℃	CbtsRD58A-37 ℃		WT-EV-28 ℃	WT-EV-37 ℃	ΔbtsR-EV-28 ℃	ΔbtsR-EV-37 ℃	CbtsR-28 ℃	CbtsR-37 ℃	CbtsRD58A-28 ℃	CbtsRD58A-37 ℃
	sod1	1	3.06824	0.841868	1.026	1.07019	2.90189	2.86392	3.04732		0.0191018	0.249918	0.0365986	0.0360715	0.0584151	0.122322	0.0342634	0.0364574
	sod2	1	3.05942	0.960415	1.02469	1.11613	2.77279	2.78086	2.64226		0.0122857	0.186465	0.0614842	0.0289468	0.0819384	0.151761	0.057823	0.0585314
	sod3	1	2.74251	0.8756	1.25008	0.804307	2.42139	2.71386	2.64631		0.0544827	0.130458	0.0413452	0.0156392	0.0289485	0.0801942	0.0601172	0.120859
		P values			0.000150648	1.40954e-05	2.75903e-07
sod1	WT-EV-37 ℃ vs ΔbtsR-EV-37 ℃	0.0038			4.83841e-05	3.99783e-05	1.76396e-06
	CbtsR-37 ℃ vs ΔbtsR-EV-37 ℃	0.0019			3.93695e-05	1.56146e-05	3.80453e-05
	CbtsRD58A-37 ℃ vs ΔbtsR-EV-37 ℃	0
sod2	WT-EV-37 ℃ vs ΔbtsR-EV-37 ℃	0.0025
	CbtsR-37 ℃ vs ΔbtsR-EV-37 ℃	0.0017
	CbtsRD58A-37 ℃ vs ΔbtsR-EV-37 ℃	0.0008
sod3	WT-EV-37 ℃ vs ΔbtsR-EV-37 ℃	0.0031
	CbtsR-37 ℃ vs ΔbtsR-EV-37 ℃	0.0021
	CbtsRD58A-37 ℃ vs ΔbtsR-EV-37 ℃	0.003

[truncated: 2 more sheets: Fig 5C, S2 Fig]
